# Supplementary material for: Molecular Landscape and Validation of New Genomic Classification in 2668 Adult AML Patients: Real Life Data from the PETHEMA Registry
Source: Cancers (Basel). 2023 Jan 10;15(2):438. doi: 10.3390/cancers15020438 (PMC9856266; doi:10.3390/cancers15020438)
Supplement: Supplementary file 1 [file cancers-15-00438-s001.zip]

Archive with 1 entries (1 files):
- cancers-2081615-supplementary.pdf
